# Supplementary material for: The Effect of Antioxidants on Dentin Bond Strength after Application of Common Endodontic Irrigants: A Systematic Review
Source: Materials (Basel). 2023 Mar 11;16(6):2260. doi: 10.3390/ma16062260 (PMC10057387; doi:10.3390/ma16062260)
Supplement: Supplementary file 1 [file materials-16-02260-s001.zip]

Archive with 1 entries (1 files):
- materials-2239799-supplementary.pdf
